# Supplementary material for: Attraction of Insects to Ornamental Lighting Used on Cultural Heritage Buildings: A Case Study in an Urban Area
Source: Insects. 2022 Dec 14;13(12):1153. doi: 10.3390/insects13121153 (PMC9783376; doi:10.3390/insects13121153)
Supplement: Supplementary file 1 [file insects-13-01153-s001.zip]

Archive with 1 entries (1 files):
- insects-2053305-supplementary.pdf
